# Supplementary material for: A mesocortical glutamatergic pathway modulates neuropathic pain independent of dopamine co-release
Source: Nat Commun. 2024 Jan 20;15:643. doi: 10.1038/s41467-024-45035-2 (PMC10799877; doi:10.1038/s41467-024-45035-2)
Supplement: Supplementary file 4 — Source data [file 41467_2024_45035_MOESM4_ESM.xlsx]

## Sheet: Fig. 1
Fig 1c								Fig 1h				Fig 1i
	-2.92 ~ -3.16	-3.16 ~ -3.40	-3.40 ~ -3.64	-3.64 ~ -3.88				Sham	SNI			Bin Center	Sham	SNI
	21.4286	54.7619	7.14286	16.6667				29.2772	3.35758			10	18.1818	63.7168
	48.3516	38.4615	13.1868	0				13.2117	6.15684			20	42.2925	21.6814
	46.2963	27.7778	25.9259	0				15.4061	18.4978			30	20.1581	11.0619
	32	52	16	0				17.253	21.6625			40	11.4625	2.65487
	67.2727	21.8182	0	10.9091				44.7493	8.463			50	4.74308	0.442478
	60	25.4546	0	14.5455				19.5014	8.68601			60	3.16206	0.442478
	77.2727	9.09091	0	13.6364				35.8311	5.95991
	17.4419	56.9767	13.9535	11.6279				45.9648	8.82413
								40.1199	11.4613
mean	46.258	35.7927	9.52614	8.42319				20.4548	7.28686
sem	7.6145	6.2074	3.33217	2.5422				19.0746	6.05053
n	8	8	8	8				17.6789	7.30312
								33.4009	17.7446
								17.2729	7.59959
								20.3379	18.4889
								19.94	8.80933
								31.7378	4.51419
								25.7487	9.77831
								8.37748	6.35011
								11.0591	5.54507
								13.7541	3.9918
								12.3941	5.38992
								21.0409	17.1073
								19.4304	14.7762
								15.3174	9.75755
								15.1153	6.9969
								23.8867	19.4963
								16.5905	15.4054
								20.527	12.6012
								44.6287	6.33715
								26.3561	12.4684
								19.2053	9.30546
								30.9981	18.8075
								32.5776	10.4139
								11.9931	11.1403
								35.6835	13.0866
								34.6681	13.2629
								63.8311	9.08404
								22.7625	12.1582
								27.0902	8.94987
								17.9789	6.26549
								19.7925	10.6336
								18.394	8.05283
								11.569	9.69381
								78.3947	10.6295
								34.5102	6.76843
								40.0804	11.8233
								33.2304	19.9506
								63.3504	15.0174
								26.6449	9.96494
								23.5027	11.3087
								8.83334	12.0118
								60.6604	4.75533
								31.7551	10.3629
								27.6216	18.5065
								30.4762	10.1376
								32.2565	6.21196
								23.3531	15.4732
								16.9183	10.6919
								17.8626	6.76301
								35.7653	5.4368
								32.1535	13.3448
								23.359	12.8153
								45.502	15.1998
								36.5879	19.9134
								50.9016	17.694
								23.8745	19.0153
								29.3365	7.15975
								44.1627	5.34458
								15.4993	8.67185
								19.1259	14.2787
								9.69533	8.43641
								11.8763	14.9308
								38.1975	10.8553
								53.1934	11.2011
								27.109	11.3433
								14.0512	10.4289
								14.621	5.37012
								19.3398	11.5321
								11.9364	6.35994
								16.9665	4.09175
								17.1684	10.2847
								20.7506	7.70484
								23.6802	5.65123
								26.5534	9.04767
								11.6087	12.3371
								20.0098	13.2218
								19.8099	7.07962
								17.4544	20.966
								18.1118	12.3489
								32.3808	9.79233
								24.8473	10.1516
								13.1902	20.692
								24.6872	10.7487
								47.269	9.0677
								38.6625	6.63715
								40.7886	5.55747
								20.2684	14.0419
								14.4813	20.9237
								17.3576	8.76208
								18.9806	9.30164
								14.7569	17.7703
								16.2857	9.43567
								54.3396	6.12576
								9.01515	6.83943
								16.0665	14.3205
								15.2232	17.3326
								8.79992	8.54902
								35.4504	10.0054
								14.3665	6.05186
								16.1376	15.643
								17.1646	6.0148
								16.1024	10.013
								45.7294	10.7293
								15.1396	8.56677
								18.164	15.3087
								19.0859	8.55239
								22.9034	15.4273
								19.6555	4.69705
								10.3255	9.88689
								9.7586	5.79535
								15.4735	5.65918
								22.4588	10.6056
								12.5317	9.23017
								19.8506	8.42153
								13.9023	12.8494
								11.8082	5.39018
								20.1503	10.4305
								13.7222	6.26523
								26.9381	8.71612
								9.16685	8.63836
								8.23984	6.52257
								23.4678	16.2012
								11.9474	8.02221
								27.1283	8.84413
								20.7527	8.68436
								12.2296	8.55466
								19.6681	18.741
								14.6242	34.5347
								22.9673	30.0283
								15.6646	30.2529
								19.0962	21.8905
								9.80756	10.8203
								10.5175	12.8755
								11.2611	9.79211
								19.224	11.5622
								22.9647	18.16
								15.4052	14.2992
								20.6731	16.1049
								21.0691	16.9882
								16.5315	12.3899
								22.6102	16.2654
								10.2259	11.3981
								19.3862	6.04753
								22.5667	26.7209
								8.44386	14.4664
								21.7716	5.93058
								20.9152	7.41696
								12.4999	15.4749
								9.21015	14.7998
								24.7451	15.9992
								22.5721	13.4105
								26.0908	11.9642
								8.25273	15.6267
								26.2764	33.7921
								22.0846	26.8519
								29.0041	29.9277
								14.336	9.58441
								30.2901	37.4395
								7.29892	31.9626
								10.7109	38.5331
								22.0212	35.13
								45.6432	13.7851
								19.831	7.3119
								20.2295	25.8917
								19.8731	30.0799
								10.8745	20.7674
								31.2852	9.99545
								45.0211	13.9029
								17.8217	7.28985
								31.3298	37.9596
								47.4615	26.501
								26.0636	15.8535
								27.9972	27.5763
								37.0406	27.7402
								39.714	18.7189
								55.2282	29.635
								48.3911	27.9863
								40.1693	29.8141
								31.0966	18.9579
								32.6114	20.4979
								35.3776	34.1831
								42.1684	26.7535
								44.0288	14.0329
								36.1624	14.6599
								35.8652	11.1948
								34.827	16.4895
								27.3954	10.6356
								30.2055	20.0025
								34.0385	8.52732
								32.5031	25.4228
								16.4996	18.0966
								19.5543	27.8601
								43.6986	15.0993
								39.7341	21.7571
								10.1078	55.7135
								10.1557	26.1603
								28.1264	13.464
								19.5935	25.2478
								23.8665	28.6301
								28.5968	12.114
								35.7882	9.93004
								18.2836	28.4419
								31.5744	35.3726
								16.0057	15.7082
								58.2154	11.9559
								25.2611	36.3727
								24.6912	15.4341
								17.1617	9.41479
								16.5404	7.52853
								18.5286	24.9754
								34.2063	28.1575
								44.1699	12.828
								58.3874	45.6997
								48.2057	7.32511
								29.8162	21.4007
								15.387	10.7047
								37.498	14.824
								18.84	15.5067
								24.821	8.56721
								57.0607	12.8948
								25.7598	14.5116
								75.2912
								18.8894
								21.0268
								35.3055
								19.2232
								27.0684
								15.8225
								25.2843
								30.3819
								56.8211
								20.2516
								17.8633
								21.6917
								33.9208
								31.0557
								42.9027
								17.0395
								24.3549
								14.9033
								37.387
								16.9215
								26.4462
								21.7816
							mean	25.3953	14.4267
							sem	0.802695	0.560201
							n	255	232

## Sheet: Fig. 2
Fig 2c						Fig 2e						Fig 2g	mCherry non-injured		mCherry injured			hChR2 non-injured		hChR2 injured
	SNI+mCherry	SNI+hChR2	Sham+hChR2				SNI+mCherry	SNI+hChR2	Sham+hChR2				-	+	-	+		-	+	-	+
	97.6819	170.287	87.3382				88.3159	126.934	88.2399				0.98867	1.21633	0.00367326	0.00367326		1.12535	1.3906	0.00367326	0.0226491
	75.6989	131.6	107.243				95.198	124.66	110.368				2.33674	1.679	0.00461606	0.0188387		1.21633	1.679	0.0231067	0.907045
	96.461	159.278	106.616				82.4245	154.654	93.0807				1.47508	1.679	0.00367326	0.00461606		2.36157	2.36157	0.0226491	0.800206
	124.983	167.944	79.9166				77.9422	149.833	72.8753				1.679	1.21633	0.0214431	0.0188387		1.71081	1.679	0.0277804	0.98867
	96.3096	151.416	113.601				121.573	149.792	118.488				1.66412	1.679	0.00416637	0.0188387		1.47508	1.679	0.00367326	0.471196
	88.5895	149.627					120.996	149.819					1.47508	2.36157	0.0226491	0.00367326		2.33674	2.33674	0.00367326	0.98867
		217.307						136.136										1.09297	1.679	0.00367326	0.106809
		137.688						134.438										1.21266	1.09297	0.00618279	1.679
mean	96.6207	160.643	98.9431			mean	97.7416	140.783	96.6104			mean	1.60311	1.63854	0.0100369	0.0114131		1.56644	1.73724	0.0118015	0.745531
sem	6.60278	9.38829	6.47809			sem	7.81163	4.12032	8.10489			sem	0.1787	0.171679	0.00380355	0.0033238		0.185225	0.152245	0.00377171	0.190134
n	6	8	5			n	6	8	5			n	6	6	6	6		8	8	8	8
Fig 2h	mCherry		hChR2				Fig 2i	mCherry		hChR2
	-	+	-	+				-	+	-	+
	2.62667	5.73333	3.22	6.54				3.46	4.9	2.72	6.45
	5.33667	5.68333	3.27333	7.70667				3.21667	3.72667	3.08333	6.96333
	2.86	3.44667	4.45	8.64				4.94667	4.76	3.00333	7.43333
	2.25	2.96	4.34667	8.69667				4.22	4.53333	4.3	11.5267
	3.48	2.98	4.80667	9.62333				2.86	2.29667	4.17333	8.79
	4.37667	2.91333	3.80667	6.95667				3.97667	3.07333	3.20333	7.33333
			4.14667	6.52						2.76333	6.09
			3.92333	7.75						5.99667	8.35333
mean	3.48833	3.95278	3.99667	7.80417			mean	3.78	3.88167	3.65542	7.8675
sem	0.478758	0.560764	0.197055	0.396017			sem	0.308736	0.425159	0.396252	0.611449
n	6	6	8	8			n	6	6	8	8

## Sheet: Fig. 3
Fig 3b					Fig 3c					Fig 3d	EYFP ipsi		EYFP contra			eNpHR ipsi		eNpHR contra
	EYFP	eNpHR				EYFP	eNpHR				-	+	-	+		-	+	-	+
	95.4863	54.8356				94.4855	68.3773				1.47508	2.05939	1.18221	1.89937		1.679	1.679	1.679	0.0556
	98.5537	51.2939				109.765	63.0425				1.66412	1.89937	1.89937	1.89937		2.04731	1.21633	1.66412	0.03812
	103.354	63.3902				84.2602	73.0715				1.38448	1.21633	1.89937	1.47508		1.71081	1.679	1.47508	0.03186
	100.756	53.1088				105.805	32.2589				1.71081	1.679	1.679	1.89937		0.98867	1.49189	1.3906	0.03171
	75.0503	64.6722				99.6025	56.516				1.679	1.47508	1.47508	1.21633		1.47508	1.3906	2.05939	0.33501
	99.654	63.0554					47.4873									1.71081	1.09297	0.9576	0.00367
		50.7338					72.91									1.679	0.80021	1.679	0.0782
							76.0018									1.679	1.25207	1.89937	0.02144
mean	95.4758	57.2985
sem	4.21933	2.32683			mean	98.7836	61.2082			mean	1.5827	1.66583	1.62701	1.6779		1.62121	1.32526	1.60052	0.0744512
n	6	7			sem	4.47189	5.3446			sem	0.0644934	0.149672	0.136381	0.141656		0.10599	0.105995	0.118727	0.0380416
					n	5	8			n	5	5	5	5		8	8	8	8
Fig 3e	EYFP		eNpHR				Fig 3f	EYFP		eNpHR
	-	+	-	+				-	+	-	+
	10.2067	11.4533	8.7	4.84667				11.2767	12.1633	10.0033	4.25667
	11.72	11.75	12.36	4.69333				11.5067	11.6667	13.4567	3.99667
	11.6933	10.58	10.9633	4.21				10.9667	9.61333	11.3933	5.37
	8.89	10.2367	8.05	3.98667				9.74	9.12667	8.70333	4.41
	8.54	7.60333	10.46	4.25333				7.91	7.59667	12.2667	5.17333
			9.38333	3.73						9.76333	5.16667
			11.7067	4.84333						12.2233	5.30667
			9.04667	4.67667						10.9633	5.38
mean	10.21	10.3247	10.0838	4.405			mean	10.28	10.0333	11.0967	4.8825
sem	0.671256	0.734304	0.540295	0.148553			sem	0.666261	0.840847	0.551214	0.199555
n	5	5	8	8			n	5	5	8	8

## Sheet: Fig. 4
Fig 4c					Fig 4e						Fig 4f
	sgCTRL	sgTh				mCherry	hChR2+sgCTRL	hChR2+sgTh				mCherry	hChR2+sgCTRL	hChR2+sgTh
	49.3151	0				97.6819	165.483	179.416				88.3159	161.533	106.74
	50.9804	3.7037				75.6989	155.652	215.376				95.198	127.414	143.619
	31.8182	7.14286				96.461	148.406	139.855				82.4245	127.047	214.105
	43.6364	0				124.983	165.194	177.748				77.9422	145.714	142.102
	41.8182	0				96.3096	187.211	168.286				121.573	143.576	206.62
		6.25				88.5895	169.003	177.643				120.996	156.7	181.625
		5					201.345	155.167					189.252	178.222
		0
					mean	96.6207	170.328	173.356			mean	97.7416	150.177	167.576
mean	43.5136	2.76207			sem	6.60278	6.89143	8.88948			sem	7.81163	8.18683	14.5766
sem	3.38439	1.10007			n	6	7	7			n	6	7	7
n	5	8
Fig 4g					Fig 4h						Fig 4i
	mCherry	hChR2+sgCTRL	hChR2+sgTh			mCherry	hChR2+sgCTRL	hChR2+sgTh				mCherry	hChR2+sgCTRL	hChR2+sgTh
	0.00367	1.21633	1.21633			5.73333	10.43	9.77				4.9	9.76333	8.16
	0.01884	0.4712	0.38132			5.68333	9.87	8.38667				3.72667	8.83	8.00667
	0.00462	0.56388	0.98867			3.44667	8.14333	9.12				4.76	10.1467	8.48667
	0.01884	0.49982	0.80021			2.96	10.63	10.3167				4.53333	9.98	9.27
	0.01884	0.56892	0.56892			2.98	8.73667	7.37667				2.29667	9.18667	8.04
	0.00367	0.69781	0.4712			2.91333	10.0733	7.71				3.07333	7.94	8.58667
		0.4109	0.4712				10.4433	8.78					8.92	8.37333
mean	0.0114133	0.632694	0.699693		mean	3.95278	9.76095	8.78			mean	3.88167	9.25238	8.41762
sem	0.00332432	0.103118	0.117858		sem	0.560764	0.360021	0.400179			sem	0.425159	0.293006	0.16473
n	6	7	7		n	6	7	7			n	6	7	7

## Sheet: Fig. 5
Fig 5e
	CaMKlla+	GAD2+	PV+	SST+	VIP+
	94.3662	25	26.6667	10	2.7027
	79.5918	18.4783	11.1111	10.3448	7.14286
	86.9048	14.2857	17.8571	3.7037	13.6986
	57.1429	20.5128	13.0435	4.34783	0
	62.2642	42.1053	13.6364	8.33333	0
	61.194	21.4286	7.14286	0	3.84615
	77.2727	30.5556		0	0
	74.1379	15		0	0
	73.1343	32		0	0
	71.4286	25		5.55556
	86.9565	20.8333		0
	75.4386	28.5714
	72.3404	23.0769
		9.52381
		23.6842
mean	74.7825	23.3371	14.9096	3.84411	3.04337
sem	2.97564	2.06588	2.74937	1.26992	1.56973
n	13	15	6	11	9

## Sheet: Fig. 6
Fig 6b	SNI+mCherry		SNI+hM3Dq		Sham			Fig 6d	Naïve+EGFP		Naïve+PSAM4		SNI
	-	+	-	+					-	+	-	+
	36.6426	60.9235	60.0001	92.7311	53.3259				53.3259	28.233	40.7795	10.597	30.527
	94.545	101.676	82.2088	13.5435	32.4632				32.4632	109.537	71.0003	20.9102	23.24
	34.7003	47.1848	46.5256	17.1281	39.7742				39.7742	50.1516	44.9629	13.135	17.7184
	19.1761	22.3297	30.1716	38.3305	47.2709				47.2709	19.5636	33.4172	15.4242	17.7215
	11.4399	26.5862	19.3598	14.1025	25.9964				25.9964	11.2631	18.6298	14.9437	16.8376
	18.6007	18.4533	25.2985	31.7359	22.8114				22.8114	11.5771	17.1943	10.9234	9.83289
	15.7554	21.4033	21.2294	20.7122	27.4681				27.4681	27.3617	27.4149	13.5142	14.2834
	13.0862	17.2143	29.9669	30.7293	24.4079				24.4079	11.6983	18.0531	25.8736	13.9706
	16.4363	14.9846	19.6949	27.5727	39.3489				39.3489	22.0985	30.7237	16.58	17.69
	15.3009	14.8611	16.0724	13.615	15.1149				15.1149	11.133	13.124	11.8186	16.9474
	18.0786	11.3368	14.5169	14.0955	23.0047				23.0047	22.73	22.8673	13.6947	13.5757
	8.45835	16.3663	11.1185	13.0672	16.0383				16.0383	29.2351	22.6367	13.9406	14.8511
	11.0463	12.1593	11.0996	10.8297	15.1854				15.1854	9.28139	12.2334	11.6255	14.2812
	15.9864	15.164	18.6608	13.5592	18.1249				18.1249	18.1314	18.1282	12.9785	15.6927
	13.608	15.3909	13.868	15.2791	14.7937				14.7937	54.4316	34.6127	14.2158	12.8152
	16.4058	13.7249	17.6365	20.3111	19.8829				19.8829	10.4158	15.1494	12.4399	13.7349
	19.1521	21.2421	19.1782	16.9561	24.9339				24.9339	9.46189	17.1979	11.6384	10.7958
	22.6612	19.8688	26.6713	26.7871	13.0779				13.0779	23.6785	18.3782	10.8612	12.1026
	31.3841	34.4677	39.0933	85.2754	15.7088				15.7088	10.422	13.0654	8.90684	13.5828
	27.0216	35.5317	24.4518	42.5105	17.0953				17.0953	17.859	17.4772	12.1773	14.9409
	30.527	34.8592	36.4086	35.4111	10.9139				10.9139	17.3967	14.1553	9.41785	13.0334
	23.24	18.7375	21.8365	54.8362	18.2568				18.2568	12.7569	15.5068	11.5263	13.9913
	17.7184	17.3617	14.7116	11.4759	26.0299				26.0299	37.9587	31.9943	28.8088	15.095
	17.7215	19.5791	18.162	15.1757	16.4816				16.4816	9.96002	13.2208	9.57646	17.1261
	16.8376	11.4537	18.6759	24.3443	29.4359				29.4359	19.2671	24.3515	19.7346	31.5882
	9.83289	12.0576	11.1159	21.0492	41.348				41.348	28.2072	34.7776	17.3648	18.5955
	14.2834	15.6889	12.3132	13.7204	22.7131				22.7131	19.2734	20.9933	14.3342	21.7327
	13.9706	12.0071	13.671	15.6149	20.3458				20.3458	8.60584	14.4758	11.7865	18.1649
	17.69	15.455	23.5046	29.1731	16.7274				16.7274	23.1044	19.9159	10.6722	24.7489
	16.9474	14.3718	12.8713	19.9951	21.366				21.366	32.173	26.7695	12.0018	18.1026
	13.5757	14.5864	14.0736	16.1442	19.7432				19.7432	13.641	16.6921	16.3801	20.6075
	14.8511	19.1248	16.1528	31.8476	16.5068				16.5068	13.9371	15.222	14.9868	11.2963
	14.2812	12.601	14.0952	13.8491	13.3003				13.3003	23.2969	18.2986	12.2914	21.7215
	15.6927	14.2335	15.824	23.5002	24.1308				24.1308	18.7064	21.4186	25.2007	27.7743
	12.8152	11.2687	12.737	14.4083	12.802				12.802	9.26354	11.0328	14.4131	17.6938
	13.7349	12.0957	12.0689	15.0465	16.4803				16.4803	26.6175	21.5489	12.019	14.6435
	10.7958	12.7351	11.5458	12.359	11.2714				11.2714	17.3426	14.307	10.4361	27.8111
	12.1026	13.6952	13.8554	29.0834	13.0013				13.0013	19.1879	16.0946	12.3404	18.918
	13.5828	13.229	12.4856	19.4626	15.6259				15.6259	12.899	14.2624	33.7467	13.4374
	14.9409	14.2883	16.297	22.8207	13.3574				13.3574	17.3966	15.377	21.7927	7.29408
	13.0334	14.9912	17.5279	17.5407	16.3847				16.3847	15.876	16.1304	43.8236	38.8427
	13.9913	17.0593	16.6924	22.0185	15.0286				15.0286	12.0715	13.55	28.7804	13.2987
	15.095	14.2932	13.5609	23.4961	11.0204				11.0204	6.92192	8.97114	16.4017	11.4955
	17.1261	15.0057	23.6398	10.2503	16.2068				16.2068	18.4843	17.3455	12.8768	9.77555
	31.5882	13.0447	8.01384	7.26006	10.5491				10.5491	15.8031	13.1761	14.7306	7.54762
	18.5955	16.6789	34.1548	9.54632	12.2636				12.2636	13.5634	12.9135	19.9638	10.6577
	21.7327	19.5881	28.7806	8.25651	14.7424				14.7424	9.56009	12.1512	16.4614	12.9849
	18.1649	14.8031	21.5779	9.79931	16.0515				16.0515	16.7019	16.3767	23.6202	12.7721
	24.7489	11.4827	16.9545	10.4108	19.0357				19.0357	18.4628	18.7493	16.45	28.2978
	18.1026	15.5925	17.5354	11.0755	13.1894				13.1894	10.6355	11.9124	14.5796	31.3237
	20.6075	24.2313	13.438	9.85822	21.4178				21.4178	23.1572	13.2768	17.2768	12.8668
	11.2963	11.0492	12.1435	20.4113	53.1962				53.1962	85.9243	14.4858	17.1109	50.1977
	21.7215	32.2247	17.9421	10.3602	33.6863				33.6863	30.8808	14.8903	17.6955	11.0028
	27.7743	16.5401	32.7197	10.7996	24.4998				24.4998	23.9455	24.8621	25.0742	13.6795
	17.6938	19.0949	15.8135	8.57783	23.2722				23.2722	21.9161	15.0775	15.6816	12.2793
	14.6435	11.8466	15.8402	10.0281	21.5394				21.5394	20.3274	47.4496	17.2099	15.6504
	27.8111	20.3607	12.3149	8.42315	23.2145				23.2145	21.0731	23.9655	10.2785	11.286
	18.918	37.7282	15.5337	9.20593	17.5067				17.5067	19.9907	22.1651	10.9306	14.4177
	13.4374	10.9367	19.7505	7.74001	32.0125				32.0125	28.6993	16.8319	13.3631	14.6199
	7.29408	9.71152	15.044	9.50114	11.1403				11.1403	11.0151	18.0331	11.9046	12.744
	38.8427	44.8385	13.2853	11.1372	33.6869				33.6869	30.8459	18.943	11.7945	12.2194
	13.2987	14.7129	29.0435	12.321	15.6264				15.6264	14.786	13.9898	9.97595	11.1873
	11.4955	11.7444	22.9413	12.1132	27.9694				27.9694	26.6506	27.4857	15.4038	12.9591
	9.77555	11.085	9.72077	8.38027	25.2907				25.2907	22.8135	10.3393	9.37509	16.2788
	7.54762	23.6781	35.414	15.8493	19.1762				19.1762	21.6206	23.0784	16.6489	14.1165
	10.6577	9.52818	12.7873	8.1301	11.3706				11.3706	11.7075	16.6371	9.12771	17.9066
	12.9849	19.7741	18.0132	7.51339	11.6383				11.6383	12.0407	23.2477	16.391	12.2193
	12.7721	11.8512	14.6823	10.7103	10.9768				10.9768	10.4005	17.9791	12.7624	21.2094
	28.2978	22.1766	14.4732	9.19702	10.6529				10.6529	10.0378	22.9709	9.84764	15.3851
	31.3237	25.1356	15.0372	6.45946	11.0757				11.0757	10.7019	12.2455	11.3545	15.9466
	12.8668	10.3771	20.27	12.738	14.4244				14.4244	13.0476	12.194	25.5154	21.0416
	50.1977	52.3964	12.3564	12.842	13.8923				13.8923	12.9035	11.3839	9.11016	18.7329
	11.0028	11.1799	11.498	8.25989	12.2663				12.2663	12.872	17.3716	10.5957	20.316
	13.6795	26.1925	11.1936	10.8848	7.99156				7.99156	7.99098	12.6596	10.1826	13.1396
	12.2793	12.1729	9.93683	9.271	11.9059				11.9059	11.8902	12.6223	13.1072	11.3535
	15.6504	10.7303	12.0106	11.6918	12.8413				12.8413	12.6512	11.2521	20.8264	9.88517
	11.286	22.1193	11.4064	60.4702	12.8461				12.8461	11.8503	13.4054	11.9359	21.8115
	14.4177	18.0392	16.1273	101.031	56.0177				56.0177	60.1058	9.17221	15.0346	14.6173
	14.6199	9.85758	10.6764	52.3972	33.6475				33.6475	19.0221	11.1535	11.5967	12.518
	12.744	10.1445	11.6489	26.2709	44.1284				44.1284	37.9099	11.3722	12.5777	23.0778
	12.2194	11.4514	10.0428	59.9383	28.2295				28.2295	34.2504	10.8487	19.3471	13.7833
	11.1873	8.55229	11.207	68.5032	18.985				18.985	18.8517	59.2844	23.1295	12.0994
	12.9591	14.1329	14.5957	33.144	13.3367				13.3367	17.7868	98.2017	63.4321	13.0596
	16.2788	11.3364	11.7113	30.1686	10.9659				10.9659	8.81809	59.4929	39.482	19.971
	14.1165	18.2805	10.6931	22.617	25.8619				25.8619	26.7171	17.1441	7.50204	8.19378
	17.9066	11.9234	10.7142	17.4201	17.2373				17.2373	21.8528	23.437	15.1734	11.9211
	12.2193	9.10292	15.9871	14.6384	19.0493				19.0493	17.7647	25.7946	14.1525	12.2536
	21.2094	19.4549	10.0043	33.493	23.6523				23.6523	33.8214	19.6814	7.85299	13.9679
	15.3851	10.6636	10.8421	17.6766	10.0155				10.0155	12.5253	12.3141	10.1004	10.9783
	15.9466	9.9008	10.4562	42.1523	18.3349				18.3349	18.9973	22.7468	14.6098	11.78
	21.0416	15.1597	11.0563	22.3803	9.76294				9.76294	10.1442	15.0286	15.6116	13.2116
	18.7329	10.9526	10.1497	17.6389	23.1891				23.1891	13.3855	17.1611	8.68849	10.858
	20.316	15.0383	12.2404	17.8536	17.7193				17.7193	9.35745	13.4737	7.31534	13.7233
	13.1396	10.9681	12.7233	23.102	16.5318				16.5318	11.9297	23.9817	28.2936	13.1961
	11.3535	14.6385	12.6227	22.7935	16.3663				16.3663	34.3203	18.3371	17.2187	17.7368
	9.88517	7.8793	9.3669	16.2963	14.2882				14.2882	12.5283	24.3375	39.0991	24.0651
	21.8115	21.8019	11.0057	12.4194	20.1474				20.1474	11.6845	17.8501	12.9438	8.39452
	14.6173	10.5504	13.7396	12.8749	19.5757				19.5757	16.4556	13.9332	9.16381	12.6157
	12.518	13.6219	11.6846	16.7494	15.0294				15.0294	13.625	29.3922	23.5135	10.418
	23.0778	28.1719	26.0728	10.2765	14.0288				14.0288	11.5819	23.9772	15.2141	14.9911
	13.7833	9.41297	12.9148	63.2208	28.233						10.2092	8.3568	18.0921
	12.0994	9.51129	11.7522	35.289	109.537						28.5848	12.6558	9.26531
	13.0596	12.9476	13.3531	10.3843	50.1516						14.7574	10.2447	12.5223
	19.971	19.4075	19.4287	18.7974	19.5636						21.8034	13.0181	6.67093
	8.19378	9.28625	10.1013	16.4267	11.2631						18.6748	10.5534	26.8968
	11.9211	9.68546	11.7557	24.2121	11.5771						14.7878	10.2597	10.5533
	12.2536	14.1456	12.4818	10.5405	27.3617						13.6572	11.6929	8.87219
	13.9679	10.7265	12.835	11.7515	11.6983						16.4362	15.2501	11.7757
	10.9783	15.5623	11.2695	11.7784	22.0985						10.2919	14.215	14.8814
	11.78	9.66579	9.83605	13.2126	11.133						15.7242	27.9202	8.99921
	13.2116	15.9705	13.6048	25.1167	22.73						11.8375	24.3632	12.4559
	10.858	12.872	10.362	26.9264	29.2351						7.79401	21.4334	8.36103
	13.7233	12.912	12.0434	23.3334	9.28139						12.5691	17.0915	18.0659
	13.1961	28.1618	11.7834	27.5159	18.1314						9.07551	13.8536	13.0868
	17.7368	20.3478	15.4362	32.5123	54.4316								11.1396
	24.0651	24.1025	21.535	33.0962	10.4158								10.7216
	8.39452	8.04716	8.74853	12.9642	9.46189								10.0707
	12.6157	12.5238	12.1863	23.5672	23.6785								13.0041
	10.418	12.1392	11.4706	14.1703	10.422								12.1214
	14.9911	11.3198	14.0643	22.002	17.859								21.0956
	18.0921	15.4533	18.9197	28.0523	17.3967								18.0273
	9.26531	11.4104	9.08313	20.2961	12.7569								9.69726
	12.5223	9.2747	11.4476	11.2523	37.9587
	6.67093	8.86537	7.23572	6.40612	9.96002			mean	20.4136	20.4251	20.1921	16.0102	15.6047
	26.8968	31.4115	25.6965	45.0954	19.2671			sem	0.996489	1.4837	1.18154	0.755027	0.579354
	10.5533	9.55873	10.3086	12.3759	28.2072			n	100	100	114	114	122
	8.87219	10.2746	8.76026	19.1359	19.2734
	11.7757	16.5496	10.0821	26.027	8.60584
	14.8814	9.18073	15.6075	21.9426	23.1044
	8.99921	9.07919	8.74306	19.4981	32.173
	12.4559	7.6878	11.5907	19.6607	13.641
	8.36103	10.9616	8.44826	17.2434	13.9371
	18.0659	15.7278	15.637	18.8182	23.2969
	13.0868	8.63016	13.1897	11.9936	18.7064
	11.1396	8.94382	10.3167	12.6908	9.26354
	10.7216	10.4962	10.7665	11.7034	26.6175
	10.0707	11.5367	10.2708	18.0916	17.3426
	13.0041	10.326	13.8783	17.1358	19.1879
	12.1214	10.9381	9.71947	9.0897	12.899
	21.0956	15.7227	20.973	13.3344	17.3966
	18.0273	18.62	17.2284	10.9747	15.876
	9.69726	17.2804	10.4744	9.97742	12.0715
	36.7072	32.2144			6.92192
	12.6356	8.90701			18.4843
	10.8939	7.99876			15.8031
	32.347	32.4231			13.5634
					9.56009
					16.7019
					18.4628
					10.6355
					23.1572
					85.9243
					30.8808
					23.9455
					21.9161
					20.3274
					21.0731
					19.9907
					28.6993
mean	16.8208	17.0281	16.4295	21.0575	21.0353
sem	0.78679	0.926088	0.794432	1.33377	1.03631
n	146	146	142	142	159

## Sheet: Fig. 7
Fig 7b				Fig 7d	SNI+mCherry		SNI+hM3Dq		Sham		Fig 7f				Fig 7g				Fig 7h	mCherry non-injured		mCherry injured			hChR2 non-injured		hChR2 injured
	Sham	SNI			-	+	-	+				mCherry	hChR2			mCherry	hChR2			-	+	-	+		-	+	-	+
	18.7279	17.7626			11.2464	16.2988	13.5358	24.1159	18.7279			84.7536	157.749			106.752	136.423			1.3906	0.841295	0.018839	0.004166		1.18221	1.66412	0.004166	0.800206
	30.3909	22.0013			12.573	12.7826	16.1169	37.9922	30.3909			103.21	219.242			123.497	153.818			1.66412	1.89937	0.025721	0.036192		1.21633	1.21633	0.003673	0.697811
	52.2786	9.58564			17.4308	14.8145	12.5764	16.3676	52.2786			71.1855	175.622			90.6579	167.08			1.679	1.21633	0.018839	0.016551		1.89937	1.21633	0.004166	0.410902
	20.8243	13.457			9.66451	12.1176	10.5358	9.86128	20.8243			88.7943	282.052			101.089	251.574			1.21633	1.89937	0.004166	0.021443		1.679	1.679	0.018839	0.471196
	47.4578	11.1185			12.9279	15.817	12.7903	55.0932	47.4578			148.649	143.178			90.0775	152.688			1.3906	1.47508	0.003673	0.003673		1.679	1.679	0.021443	0.381318
	53.7895	14.055			9.31256	11.1979	16.7761	38.276	53.7895			75.0945	222.675				131.204								1.21633	1.21633	0.018839	0.155341
	10.2126	16.1294			6.62958	6.2655	15.8443	82.7806	10.2126			150.639	182.145
	9.66814	24.2196			18.4263	61.5189	25.7491	25.0905	9.66814			92.7195	257.413		mean	102.415	165.464		mean	1.46813	1.46629	0.0142476	0.016405		1.47871	1.44519	0.0118543	0.486129
	26.4577	18.4032			34.2027	10.6505	12.6301	16.4574	26.4577				208.086		sem	6.14595	18.0126		sem	0.0889676	0.203506	0.00440035	0.00603666		0.126858	0.102371	0.00353397	0.094823
	74.8823	13.4402			24.0337	10.6468	32.7447	25.9094	74.8823				151.143		n	5	6		n	5	5	5	5		6	6	6	6
	39.6441	20.9278			38.5061	16.1055	12.6745	15.0365	39.6441
	23.6503	12.8242			10.0105	10.1502	13.2032	12.5411	23.6503		mean	101.881	199.93
	39.8102	18.0523			10.2686	9.25342	32.2696	42.9418	39.8102		sem	10.9989	14.6411
	21.0045	16.2267			15.0357	11.6447	22.3317	26.2786	21.0045		n	8	10
	32.9762	8.97959			17.548	11.0191	32.4817	42.0845	32.9762
	50.7648	22.6162			13.2792	4.92657	19.1865	33.5771	50.7648
	22.1049	8.12435			20.3137	9.87862	26.1468	24.486	22.1049
	35.6821	16.2988			10.6421	10.0271	19.5663	42.3493	35.6821		Fig 7i	mCherry		hChR2				Fig 7j	mCherry		hChR2
	12.7903	12.7826			12.9712	20.1372	15.9106	21.7486	12.7903			-	+	-	+				-	+	-	+
	16.7761	14.8145			13.8163	12.8421	28.2779	48.2796	16.7761			4.73333	4.49667	3.65333	7.74				4.09	4.12	4.34667	9.32667
	15.8443	12.1176			14.3287	8.5116	7.72587	17.8009	15.8443			4.38667	4.21667	3.77333	8.83667				3.47667	3.30667	4.04	8.71667
	25.7491	15.817			12.4985	11.5069	6.93953	9.7732	25.7491			3.25333	4.68	4.18	7.8				3.43	4.37333	3.15	8.13667
	12.6301	11.1979			17.262	9.26919	6.6368	9.87034	12.6301			3.67667	3.89	3.63	8.60667				4.66333	4.42667	4.38667	7.50333
	32.7447	13.5358			17.8916	18.6865	7.53191	11.6481	32.7447			2.64333	2.74667	4.43	9.04333				2.30333	2.21667	4.70333	10.5067
	12.6745	37.9922			14.6755	7.25486	11.3846	18.3779	12.6745					2.79333	6.75333						2.31333	6.45
	13.2032	16.3676			21.8511	9.29165	6.95615	8.86438	13.2032
	32.2696	9.86128			40.6689	44.4276	12.057	14.4692	32.2696		mean	3.73867	4.006	3.74333	8.13			mean	3.59267	3.68867	3.82333	8.44
	22.3317	23.1503			20.3416	13.4459	40.3772	15.6009	22.3317		sem	0.377387	0.341964	0.229966	0.351993			sem	0.393444	0.419057	0.371755	0.579175
	32.4817	9.08058			9.48781	10.6971	28.26	72.4048	32.4817		n	5	5	6	6			n	5	5	6	6
	19.1865	7.65892			12.7338	42.594	18.2649	44.1779	19.1865
	26.1468	6.41372			34.0255	10.029	17.5414	20.6058	26.1468
	19.5663	12.3186			17.8031	8.97541	13.1717	14.6176	19.5663
	26.1458	5.27313			13.744	51.4788	10.7031	25.5909	26.1458
	19.1664	6.78599			17.1136	7.38093	11.3344	17.4337	19.1664
	12.8151	7.15219			7.94034	7.30886	19.9543	18.8159	12.8151
	13.5682	5.50956			15.2725	7.58603	11.6893	22.7642	13.5682
	22.8481	8.65394			9.53456	9.86638	17.4767	11.3498	22.8481
	5.5333	10.1113			16.1458	13.6555	20.2385	8.62988	5.5333
	13.5257	9.74013			15.4918	30.6564	11.1555	16.2556	13.5257
	17.4184	7.10237			18.5924	18.7111	15.383	13.361	17.4184
	48.7557	13.81			31.7602	27.3161	13.1481	10.6005	48.7557
	16.9484	8.06051			16.4763	8.74555	50.5572	109.485	16.9484
	47.9098	17.262			13.433	19.2326	12.4082	19.15	47.9098
	54.5138	17.8916			20.1527	22.574	12.1807	18.7665	54.5138
	46.2145	14.6755			16.5638	13.1122	7.31461	18.524	46.2145
	45.9745	21.8511			23.8785	27.2527	47.7936	21.2561	45.9745
	37.984	40.6689			12.139	17.6502	12.439	51.492	37.984
	16.6797	20.3416			10.392	16.4311	9.08347	53.9264	16.6797
	38.913	9.48781					7.81632	19.5821	38.913
	25.3286	11.6224					12.894	24.1084	25.3286
	38.1791	16.9645					25.5119	30.0595	38.1791
	27.468	9.24074					12.8612	18.3597	27.468
	21.0381	12.4387					9.58182	23.3199	21.0381
	30.0849	11.682					7.50683	24.5307	30.0849
	42.4406	15.7591					9.35647	19.6606	42.4406
	22.4528	17.4955					8.55964	28.7912	22.4528
	40.1904	13.1284					11.009	17.4359	40.1904
	65.6817	18.0219					13.1074	21.2036	65.6817
	86.3778	17.2438					12.5867	16.6462	86.3778
	68.6461	19.114					9.16923	28.6155	68.6461
	17.6006	16.3767					17.2129	35.6984	17.6006
	16.5529	25.8565					10.7797	24.9502	16.5529
	24.0335	28.024							24.0335
	10.348	14.2483							10.348
	34.2252	9.31454							34.2252
	12.621	19.8704							12.621
	15.0676	42.594							15.0676
	72.1065	10.029							72.1065
	55.1016	8.97541							55.1016
	17.1684	51.4788							17.1684
	31.7709	7.38093							31.7709
	14.7254	7.30886							14.7254
	26.1108	7.58603							26.1108
	18.8152	9.86638							18.8152
	43.9196	13.6555							43.9196
	23.6054	6.72513							23.6054
	16.029	13.7386							16.029
	15.6473	12.4498							15.6473
	26.7568	20.6852							26.7568
	23.2151	11.9375							23.2151
	17.5486	11.7286							17.5486
	14.8191	15.4918							14.8191
		18.5924
		31.7602		mean	16.8966	16.2863	16.4356	26.9329	29.3331
		16.4763		sem	1.11318	1.71283	1.2069	2.33748	1.85795
		13.433		n	48	48	62	62	82
		20.1527
		16.5638
		23.8785
		12.139
		10.392
mean	29.3331	15.419
sem	1.85795	0.846876
n	82	91

## Sheet: Supplementary Fig. 1
Supplementary figure 1a							Supplementary figure 1b							Supplementary figure 1d
	Sham-male	SNI-male	Sham-female	SNI-female			Bin Center	Sham-male	SNI-male	Sham-female	SNI-female				Sham	SNI
	45.7294	10.2847	29.2772	3.35758			0	0	0	0	0				21.3352	13.4623
	15.1396	7.70484	13.2117	6.15684			5	0.862069	16.5217	0	21.3675				10.8902	20.3092
	18.164	5.65123	15.4061	18.4978			10	17.2414	49.5652	8.63309	57.265				16.1856	11.0271
	19.0859	9.04767	17.253	21.6625			15	30.1724	71.3043	30.2158	76.9231				62.3902	23.1429
	22.9034	12.3371	44.7493	8.463			20	52.5862	80.8696	51.0791	89.7436				84.8517	30.8522
	19.6555	13.2218	19.5014	8.68601			25	67.2414	85.2174	66.1871	93.1624				32.8807	12.5295
	10.3255	7.07962	35.8311	5.95991			30	76.7241	93.913	74.8201	96.5812				25.0859	13.3916
	9.7586	20.966	45.9648	8.82413			35	86.2069	98.2609	84.1727	98.2906				35.5681	9.58403
	15.4735	12.3489	40.1199	11.4613			40	89.6552	100	87.7698	98.2906				13.4229	12.1952
	22.4588	9.79233	20.4548	7.28686			45	95.6897	100	92.8058	99.1453				9.64421	19.484
	12.5317	10.1516	19.0746	6.05053			50	97.4138	100	93.5252	99.1453				90.707	17.2154
	19.8506	20.692	17.6789	7.30312			55	98.2759	100	96.4029	100				21.1215	13.1868
	13.9023	10.7487	33.4009	17.7446			60	100	100	97.1223	100				11.5027	17.8468
	11.8082	9.0677	17.2729	7.59959			65	100	100	98.5612	100				19.9529	14.9067
	20.1503	6.63715	20.3379	18.4889			70	100	100	98.5612	100				13.9385	51.2537
	13.7222	5.55747	19.94	8.80933			75	100	100	99.2806	100				13.4474	19.5537
	26.9381	14.0419	31.7378	4.51419			80	100	100	100	100				20.7813	18.8741
	9.16685	20.9237	25.7487	9.77831											8.03317	12.8296
	8.23984	8.76208	8.37748	6.35011											16.9319	10.7427
	23.4678	9.30164	11.0591	5.54507											8.76494	4.71324
	11.9474	17.7703	13.7541	3.9918											16.2252	49.8452
	27.1283	9.43567	12.3941	5.38992											25.3901	19.908
	20.7527	6.12576	21.0409	17.1073											43.2826	28.4796
	12.2296	6.83943	19.4304	14.7762											42.565	14.4788
	19.6681	14.3205	15.3174	9.75755											46.1792	72.7602
	14.6242	17.3326	15.1153	6.9969											19.832	20.0612
	22.9673	8.54902	23.8867	19.4963											12.333	27.5745
	15.6646	10.0054	16.5905	15.4054											25.8735	33.6914
	19.0962	6.05186	20.527	12.6012											12.7636	11.1411
	9.80756	15.643	44.6287	6.33715											13.2658	11.6414
	10.5175	6.0148	26.3561	12.4684											27.2784	17.8496
	11.2611	10.013	19.2053	9.30546											30.2506	20.7123
	19.224	10.7293	30.9981	18.8075											26.5632	13.645
	22.9647	8.56677	32.5776	10.4139											18.6205	27.7831
	15.4052	15.3087	11.9931	11.1403											45.3174	41.7309
	20.6731	8.55239	35.6835	13.0866											41.2814	28.3298
	21.0691	15.4273	34.6681	13.2629											12.0496	54.7329
	16.5315	4.69705	63.8311	9.08404											10.9566	62.7193
	22.6102	9.88689	22.7625	12.1582											35.7058	85.4395
	10.2259	5.79535	27.0902	8.94987											37.2273	28.7935
	19.3862	5.65918	17.9789	6.26549											31.9367	18.3709
	22.5667	10.6056	19.7925	10.6336											67.4687	11.5366
	8.44386	9.23017	18.394	8.05283											29.549	13.4949
	21.7716	8.42153	11.569	9.69381											16.9109	33.5682
	20.9152	12.8494	78.3947	10.6295											16.7603	26.2178
	12.4999	5.39018	34.5102	6.76843											20.4264	30.5206
	9.21015	10.4305	40.0804	11.8233											19.8071	19.3462
	24.7451	6.26523	33.2304	19.9506											84.5707	12.6718
	22.5721	8.71612	63.3504	15.0174											43.8572	22.4188
	26.0908	8.63836	26.6449	9.96494											20.7691	11.384
	8.25273	6.52257	23.5027	11.3087											26.6023	20.8754
	26.2764	16.2012	8.83334	12.0118											17.4446	14.2062
	22.0846	8.02221	60.6604	4.75533											23.5202	5.1674
	29.0041	8.84413	31.7551	10.3629											9.60441	21.3628
	14.336	8.68436	27.6216	18.5065											21.0782	8.56517
	30.2901	8.55466	30.4762	10.1376											22.1582	7.74811
	7.29892	18.741	32.2565	6.21196											15.36	32.7133
	10.7109	34.5347	23.3531	15.4732											44.2713	17.2114
	22.0212	30.0283	16.9183	10.6919											57.2738	32.3366
	45.6432	30.2529	17.8626	6.76301											32.9868	15.9204
	19.831	21.8905	35.7653	5.4368											95.8341	13.2167
	20.2295	10.8203	32.1535	13.3448											33.391	24.9711
	19.8731	12.8755	23.359	12.8153											45.9826	6.1294
	10.8745	9.79211	45.502	15.1998											40.9725	11.3469
	31.2852	11.5622	36.5879	19.9134											59.0953	15.0093
	45.0211	18.16	50.9016	17.694											32.6927	21.8054
	17.8217	14.2992	23.8745	19.0153											35.3537	24.6725
	31.3298	16.1049	29.3365	7.15975											39.6415	61.0863
	47.4615	16.9882	44.1627	5.34458											32.4913	20.0426
	26.0636	12.3899	15.4993	8.67185											33.9396	5.2192
	27.9972	16.2654	19.1259	14.2787											32.7575	3.321
	37.0406	11.3981	9.69533	8.43641											19.3431	4.266
	39.714	6.04753	11.8763	14.9308											39.2943	3.22296
	55.2282	26.7209	38.1975	10.8553											35.0143	7.30154
	48.3911	14.4664	53.1934	11.2011											38.7826	27.9918
	40.1693	5.93058	27.109	11.3433											24.8393	18.1786
	31.0966	7.41696	14.0512	10.4289											31.292	42.7019
	32.6114	15.4749	14.621	5.37012											58.4389	37.7633
	35.3776	14.7998	19.3398	11.5321											58.0511	23.4948
	42.1684	15.9992	11.9364	6.35994											44.1663	53.911
	44.0288	13.4105	16.9665	4.09175											23.0238	58.5383
	36.1624	11.9642	17.1684	16.4895											111.236	32.2988
	35.8652	15.6267	20.7506	10.6356											48.1348	16.3106
	34.827	33.7921	23.6802	20.0025											30.9905	19.6517
	27.3954	26.8519	26.5534	8.52732											37.0227	37.6471
	30.2055	29.9277	11.6087	25.4228											20.1655	45.8408
	34.0385	9.58441	20.0098	18.0966											21.9272	26.7082
	32.5031	37.4395	19.8099	27.8601											27.8842	24.6529
	16.4996	31.9626	17.4544	15.0993											24.8958	27.3745
	19.5543	38.5331	18.1118	21.7571											35.7203	22.3372
	43.6986	35.13	32.3808	55.7135											67.7158	26.0401
	39.7341	13.7851	24.8473	26.1603											35.5481	43.284
	10.1078	7.3119	13.1902	13.464											19.0484	26.9257
	10.1557	25.8917	24.6872	25.2478											25.2568	43.5861
	28.1264	30.0799	47.269	28.6301											20.1536	33.9812
	19.5935	20.7674	38.6625	12.114											29.1962	24.0713
	23.8665	9.99545	40.7886	9.93004											33.1754	5.81661
	28.5968	13.9029	20.2684	28.4419											46.4765	19.2409
	35.7882	7.28985	14.4813	35.3726											28.1996	23.5856
	18.2836	37.9596	17.3576	15.7082											15.9546	23.6334
	31.5744	26.501	18.9806	11.9559											23.9518	12.3147
	16.0057	15.8535	14.7569	36.3727											43.3356	26.4691
	58.2154	27.5763	16.2857	15.4341											66.2694	32.4143
	25.2611	27.7402	54.3396	9.41479											15.6991	35.3372
	24.6912	18.7189	9.01515	7.52853											28.0912	36.7374
	17.1617	29.635	16.0665	24.9754											14.051	42.3447
	16.5404	27.9863	15.2232	28.1575											32.1408	29.056
	18.5286	29.8141	8.79992	12.828											27.4862	31.4062
	34.2063	18.9579	35.4504	45.6997											17.8885	25.9676
	44.1699	20.4979	14.3665	7.32511											13.91	18.2802
	58.3874	34.1831	16.1376	21.4007											25.6245	20.1677
	48.2057	26.7535	17.1646	10.7047											22.1885	24.3544
	29.8162	14.0329	16.1024	14.824											16.7035	19.6863
	15.387	14.6599	24.821	15.5067											12.5046	32.5512
	37.498	11.1948	57.0607	8.56721											49.8985	37.4771
	18.84		25.7598	12.8948											37.7057	34.255
			75.2912	14.5116											16.6418	16.9473
			18.8894												39.8802	14.3445
			21.0268												23.8022	12.8073
			35.3055												75.6572	11.5656
			19.2232												14.143	30.7518
			27.0684												35.8493	24.1317
			15.8225												28.8324	17.275
			25.2843												53.7389	20.0921
			30.3819												26.5725	21.5794
			56.8211												26.0787	30.2099
			20.2516												54.7895	18.2822
			17.8633												19.9459	16.0996
			21.6917												18.4432	29.2587
			33.9208												22.7804	31.5149
			31.0557												109.185	36.1686
			42.9027												181.725	48.0946
			17.0395												36.6688	61.4221
			24.3549												73.6628	91.1457
			14.9033												46.1643	38.0398
			37.387												44.3115	23.2861
			16.9215												21.0173	10.3677
			26.4462												25.3762	12.7999
			21.7816												33.9749	16.9961
															46.4162	18.1502
mean	24.3971	15.3277	26.2283	13.541											33.475	42.2785
sem	1.09716	0.815579	1.15213	0.763572											50.0944	36.4239
n	116	115	139	117											28.6505	57.9994
															27.2091	65.2291
															34.6461	25.0023
															23.0906
															23.6594
															38.9923
															37.149
															24.6108
															31.475
															70.001
															22.849
															14.2037
															27.6648
															66.0034
															49.3524
															123.743
															145.462
															122.212
															80.3082
															27.127
															35.5963
															22.155
															81.8505
															35.8535
															20.9113
															24.6649
															13.5322
															66.6351
															26.0999
															16.8378
														mean	36.076	25.7815
														sem	1.97227	1.31184
														n	172	145

## Sheet: Supplementary Fig. 2
Supplementary figure 2c							Supplementary figure 2d					Supplementary figure 2e
	Pre-sham	Post-Sham	Pre-SNI	Post-SNI				Sham	SNI				Sham	SNI
	2.68192	2.69945	4.87007	5.28669				0.65365	8.5548			< -60	0	11.7647
	3.14668	2.55016	3.52602	3.79098				-18.9569	7.51433			-40	17.8571	31.0924
	3.18765	2.80885	3.76771	3.40678				-11.8834	-9.57956			0	66.9643	26.8908
	2.17188	2.19357	6.06135	5.36243				0.99885	-11.5308			40	13.3929	15.9664
	16.7432	17.0111	5.96441	6.74947				1.59986	13.1624			> 60	1.78571	14.2857
	10.3839	8.77546	4.18261	4.3029				-15.4894	2.87611
	5.86294	3.73636	3.41924	5.03041				-36.2717	47.1207
	8.76373	5.19968	2.88773	5.07782				-40.6681	75.8414
	8.003	7.1189	3.30969	5.17728				-11.0471	56.4277
	7.05547	7.18207	3.86823	5.99351				1.79437	54.9418
	12.1377	16.7811	5.67371	5.23733				38.2565	-7.69122
	7.83796	8.9514	2.79766	2.69187				14.2058	-3.78126
	11.176	8.27341	3.19331	4.46085				-25.9714	39.6935
	10.5019	10.082	3.14436	5.43979				-3.99834	73.0015
	3.61615	4.17056	3.09105	7.39419				15.3315	139.213
	4.63278	4.43981	8.59173	13.8683				-4.16531	61.414
	7.03625	6.81717	6.44832	6.78741				-3.11352	5.2586
	5.44829	4.97865	13.7209	5.47849				-8.62012	-60.0719
	12.6154	10.442	4.08008	3.40384				-17.2283	-16.5742
	6.94847	8.85715	3.65836	3.10778				27.469	-15.05
	9.26669	8.44092	8.21334	5.89769				-8.91119	-28.1937
	7.35031	8.85052	7.82378	12.5198				20.4102	60.022
	10.9781	19.5232	3.08091	2.33178				77.8387	-24.315
	7.08843	7.76494	6.7189	3.69348				9.54387	-45.0285
	10.0118	11.6532	4.89412	6.21127				16.3942	26.913
	6.84361	5.79489	3.35765	4.84765				-15.324	44.3763
	10.3439	10.2484	10.338	6.46995				-0.92378	-37.4157
	4.14245	4.31889	10.8	5.5559				4.25929	-48.5566
	6.46447	6.68813	6.49177	5.43305				3.45983	-16.3087
	7.63063	10.2151	5.3752	3.58172				33.87	-33.3657
	3.84039	4.523	9.44012	5.18662				17.7745	-45.0577
	2.95509	4.94181	4.30884	10.0867				67.2303	134.094
	3.36574	3.66924	3.7912	2.26296				9.01744	-40.3102
	3.76746	4.19182	10.8121	9.09103				11.264	-15.9178
	3.16037	3.40022	5.75144	10.0772				7.5892	75.2119
	2.90074	2.88698	4.96028	19.3186				-0.47448	289.465
	6.13521	6.01087	4.1546	7.57874				-2.02671	82.4182
	4.64191	4.11323	8.96364	1.78548				-11.3891	-80.0809
	4.36024	2.84447	11.3431	1.6803				-34.7635	-85.1866
	19.3961	21.9034	4.26424	3.90208				12.9268	-8.49284
	5.854	4.87131	2.43637	3.78562				-16.7867	55.3798
	6.28955	4.15155	4.66662	2.39287				-33.9928	-48.7238
	4.65074	4.34623	2.75545	7.88481				-6.54753	186.154
	2.15981	2.15042	10.6516	7.33502				-0.43462	-31.1368
	3.5121	3.09411	4.06811	5.52274				-11.9016	35.7569
	16.8274	14.1032	3.47689	3.62518				-16.1885	4.26505
	9.93852	11.9997	13.0924	10.059				20.7389	-23.169
	8.7244	10.6217	5.11524	7.0621				21.7471	38.0599
	9.2366	8.05903	5.54223	3.10988				-12.7489	-43.8875
	6.81042	5.09401	3.34469	3.67617				-25.2026	9.91068
	10.1667	11.439	2.90534	2.70446				12.515	-6.91423
	8.47378	11.1418	3.3031	5.04881				31.4857	52.8505
	9.44414	4.80114	18.7553	12.5947				-49.1627	-32.8472
	3.01853	3.14525	7.72724	11.4813				4.19797	48.582
	4.75345	3.69862	8.13898	12.7547				-22.1909	56.7106
	14.7206	12.3515	12.4224	10.1451				-16.0941	-18.3322
	14.1877	18.269	11.6945	5.11931				28.7663	-56.2246
	4.47337	5.84512	10.7423	9.54989				30.6646	-11.0997
	10.3661	8.57771	9.53887	6.0041				-17.2526	-37.0565
	4.62643	5.0381	9.97291	3.10645				8.89806	-68.8511
	4.91033	3.88242	5.05468	2.6934				-20.9336	-46.7148
	3.54994	3.46577	8.20774	4.55073				-2.37102	-44.5557
	3.10981	3.17534	11.3092	22.7765				2.10719	101.397
	3.41486	3.6142	19.9888	8.35132				5.8376	-58.22
	3.77293	3.94215	4.03675	4.02384				4.48524	-0.31998
	3.61822	3.798	8.56475	4.40477				4.96871	-48.571
	5.3567	5.74652	6.44289	17.0183				7.27709	164.141
	3.72382	3.28109	4.76258	16.2438				-11.8893	241.071
	8.40364	8.75343	3.76733	5.9348				4.16235	57.5336
	7.79293	8.94886	2.78307	3.43336				14.8331	23.3663
	7.40154	6.75409	3.22909	4.17234				-8.7475	29.2108
	10.8999	8.8496	4.4224	3.92647				-18.8104	-11.2141
	12.6375	9.67305	3.29967	4.16244				-23.4577	26.1473
	10.9178	10.2102	6.98622	2.36345				-6.48119	-66.1698
	5.55515	7.6691	5.74691	2.80373				38.0537	-51.2132
	7.69403	5.50886	8.57854	2.48489				-28.4008	-71.0336
	26.5396	29.7517	11.8985	7.60759				12.1029	-36.0625
	15.3819	13.07	9.64654	8.44109				-15.0302	-12.4962
	25.3718	18.9235	8.72547	9.26466				-25.4152	6.1795
	22.6333	16.3847	11.7024	4.19457				-27.6081	-64.1564
	15.1324	13.1465	8.95253	6.96554				-13.1229	-22.1947
	10.4677	11.8947	5.16978	8.9218				13.6315	72.576
	10.6079	9.22776	7.1923	7.7091				-13.0101	7.18542
	10.1371	9.9549	28.3585	15.9895				-1.79769	-43.6165
	9.26696	12.9939	12.4155	19.4155				40.2177	56.3805
	10.0854	11.2595	19.8287	20.3418				11.641	2.58754
	8.73189	8.95435	25.0589	18.048				2.54779	-27.9775
	4.13776	5.83083	14.7913	15.3632				40.9177	3.86673
	5.89487	5.27721	11.6033	12.4443				-10.478	7.24807
	5.43146	5.93854	14.4957	2.0226				9.33586	-86.0469
	3.60554	3.6894	9.37298	8.9154				2.326	-4.88193
	7.42108	7.79105	10.717	19.4489				4.98539	81.4775
	8.64905	8.39282	7.41935	9.05166				-2.96252	22.0008
	4.61264	4.20126	8.50942	2.67773				-8.91855	-68.5322
	11.3988	7.10923	9.3672	12.5506				-37.6316	33.9842
	3.44885	3.08976	8.43712	2.93616				-10.4121	-65.1995
	8.93341	7.20883	7.45343	3.13931				-19.3049	-57.881
	7.36275	8.41093	3.05985	4.95572				14.2361	61.9597
	3.26642	2.77399	9.10941	3.72569				-15.0754	-59.1006
	4.95322	7.04999	8.18318	6.63845				42.3314	-18.8769
	4.35395	5.73869	5.17098	10.3225				31.8043	99.6235
	5.15159	3.68072	13.7321	6.71567				-28.5518	-51.095
	12.0762	9.99997	3.86491	3.18899				-17.1928	-17.4887
	6.39468	2.9738	5.86615	3.82322				-53.4957	-34.8258
	8.24273	5.12141	10.5896	3.46577				-37.8675	-67.2719
	4.23273	5.20661	5.49902	2.60741				23.0083	-52.5841
	16.2545	11.7442	7.14361	2.22955				-27.7484	-68.7895
	4.67898	4.7973	4.88638	2.55815				2.52877	-47.6474
	4.56793	4.60896	5.11528	2.15415				0.898049	-57.8879
	3.94136	4.44328	13.0067	1.96097				12.7348	-84.9234
	7.68922	3.71899	6.65464	5.85861				-51.6337	-11.962
	5.22451	2.32108	7.06534	2.89715				-55.5733	-58.9949
			4.22957	4.80836					13.6844
			18.5523	7.9935					-56.9136
			6.55452	2.80845					-57.1524
			6.81977	2.70126					-60.3907
			6.3934	3.56725					-44.2041
			5.56283	2.56434					-53.9021
			3.89032	2.55221					-34.3957
mean	7.78454	7.5161	7.56921	6.5833			mean	-1.74802	0.50919
sem	0.438647	0.441781	0.421299	0.421607			sem	2.20236	5.94361
n	112	112	119	119			n	112	119

## Sheet: Supplementary Fig. 3
Supplementary figure 3c
	mCherry	hChR2
	2	13
	1	7
	2	8
	3	9
	3	14
	1	8
	0	12
	1	17
	1	11
	3
mean	1.7	11
sem	0.334996	1.10554
n	10	9

[truncated: 5 more sheets: Supplementary Fig. 4, Supplementary Fig.5, Supplementary Fig. 6, Supplementary Fig. 7, Supplementary Fig. 9]
